# Supplementary material for: Occurrence of the millipede genus Tonkinosoma Jeekel, 1953 in China, with the description of the first presumed troglobitic species of this genus (Diplopoda, Polydesmida, Paradoxosomatidae)
Source: Zookeys. 2018 Mar 12;(742):23–34. doi: 10.3897/zookeys.742.23471 (PMC5904496; doi:10.3897/zookeys.742.23471)
Supplement: XML Treatment for Tonkinosoma flexipes [file zookeys.742.23471-treatment1.xml]

<!DOCTYPE tp:taxon-treatment
  PUBLIC "-//TaxonX//DTD Taxonomic Treatment Publishing DTD v0 20100105//EN" "tax-treatment-NSO.dtd">
<tp:taxon-treatment xmlns:tp="http://www.plazi.org/taxpub"><tp:treatment-meta><kwd-group><label>Taxon classification</label><kwd><named-content xmlns:xlink="http://www.w3.org/1999/xlink" content-type="kingdom">Animalia</named-content></kwd><kwd><named-content xmlns:xlink="http://www.w3.org/1999/xlink" content-type="order">Polydesmida</named-content></kwd><kwd><named-content xmlns:xlink="http://www.w3.org/1999/xlink" content-type="family">Paradoxosomatidae</named-content></kwd></kwd-group><mixed-citation publication-type="journal"><person-group><name><surname>Liu</surname><given-names>Weixin</given-names></name><name><surname>Golovatch</surname><given-names>Sergei</given-names></name></person-group><article-title>Occurrence of the millipede genus <italic><tp:taxon-name><tp:taxon-name-part taxon-name-part-type="genus" reg="Tonkinosoma">Tonkinosoma</tp:taxon-name-part></tp:taxon-name></italic> Jeekel, 1953 in China, with the description of the first presumed troglobitic species of this genus (<tp:taxon-name><tp:taxon-name-part taxon-name-part-type="class">Diplopoda</tp:taxon-name-part></tp:taxon-name>, <tp:taxon-name><tp:taxon-name-part taxon-name-part-type="order">Polydesmida</tp:taxon-name-part></tp:taxon-name>, <tp:taxon-name><tp:taxon-name-part taxon-name-part-type="family">Paradoxosomatidae</tp:taxon-name-part></tp:taxon-name>)</article-title><source>Zookeys</source><day>12</day><month>3</month><year>2018</year><volume>2018</volume><issue>742</issue><fpage>23</fpage><lpage>34</lpage><pub-id pub-id-type="doi">10.3897/zookeys.742.23471</pub-id></mixed-citation></tp:treatment-meta><tp:nomenclature><tp:taxon-name>
              <tp:taxon-name-part taxon-name-part-type="genus" reg="Tonkinosoma">Tonkinosoma</tp:taxon-name-part>
              <tp:taxon-name-part taxon-name-part-type="species" reg="flexipes">flexipes</tp:taxon-name-part>
            </tp:taxon-name><tp:taxon-authority>Jeekel, 1953</tp:taxon-authority><xref ref-type="fig" rid="F1">Figs 1</xref><xref ref-type="fig" rid="F2">, 2</xref><xref ref-type="fig" rid="F3">, 3</xref><tp:nomenclature-citation-list><tp:nomenclature-citation><tp:taxon-name>
                  <tp:taxon-name-part taxon-name-part-type="genus" reg="Tonkinosoma">Tonkinosoma</tp:taxon-name-part> <tp:taxon-name-part taxon-name-part-type="species" reg="flexipes">flexipes</tp:taxon-name-part></tp:taxon-name><comment>Jeekel, 1953: 1, figs 1–4.</comment></tp:nomenclature-citation><tp:nomenclature-citation><tp:taxon-name>
                  <tp:taxon-name-part taxon-name-part-type="genus" reg="Tonkinosoma">Tonkinosoma</tp:taxon-name-part> <tp:taxon-name-part taxon-name-part-type="species" reg="flexipes">flexipes</tp:taxon-name-part></tp:taxon-name><comment>– <xref ref-type="bibr" rid="B9">Nguyen 2011</xref>: 68.</comment></tp:nomenclature-citation></tp:nomenclature-citation-list></tp:nomenclature><tp:treatment-sec sec-type="material" id="SECID0EDNAC"><title>Material examined.</title><p>9 ♂, 1 ♀ (<named-content xmlns:xlink="http://www.w3.org/1999/xlink" content-type="dwc:institutional_code" xlink:type="simple">SCAU</named-content>), 2 ♂ (<named-content xmlns:xlink="http://www.w3.org/1999/xlink" content-type="dwc:institutional_code" xlink:type="simple">ZMUM</named-content>), China, Guangxi, Hechi City, Fengshan County, Jinya Town, Hangdong Village, <named-content xmlns:xlink="http://www.w3.org/1999/xlink" content-type="dwc:verbatimCoordinates" xlink:type="simple"><named-content content-type="geo-json" specific-use="{&#34;type&#34;:&#34;Point&#34;,&#34;coordinates&#34;:[106.857222,24.628889]}" id="NCID0EWNAC" xlink:type="simple">24°37'44"N, 106°51'26"E</named-content></named-content>, 500 m a.s.l., 14.VI.2014, leg. Mingyi Tian, Weixin Liu, Haomin Yin &amp; Xiaozhu Luo.</p></tp:treatment-sec><tp:treatment-sec sec-type="remarks" id="SECID0E2NAC"><title>Remarks.</title><p>This is the type species of <italic><tp:taxon-name><tp:taxon-name-part taxon-name-part-type="genus" reg="Tonkinosoma">Tonkinosoma</tp:taxon-name-part></tp:taxon-name></italic> hitherto known only from a highly detailed original description, based on the male holotype and two paratypes, one male and one female, all from Mt Manson, Langson Province, northern Vietnam (<xref ref-type="bibr" rid="B6">Jeekel 1953</xref>). Above is only the second record of <italic><tp:taxon-name><tp:taxon-name-part taxon-name-part-type="genus" reg="Tonkinosoma">T.</tp:taxon-name-part> <tp:taxon-name-part taxon-name-part-type="species" reg="flexipes">flexipes</tp:taxon-name-part></tp:taxon-name></italic>, a species new to the fauna of China, but this is hardly too surprising because it comes from a place quite close to the border with northern Vietnam. The new samples almost fully agree with the original description (<xref ref-type="bibr" rid="B6">Jeekel 1953</xref>), but our material is remarkably smaller (19–28 mm <italic>vs.</italic> 37–47 mm). The habitus and gonopod structure (Figs <xref ref-type="fig" rid="F1">1</xref>–<xref ref-type="fig" rid="F3">3</xref>) are illustrated to document the species’ identity. Among the main diagnostic characters of <italic><tp:taxon-name><tp:taxon-name-part taxon-name-part-type="genus" reg="Tonkinosoma">T.</tp:taxon-name-part> <tp:taxon-name-part taxon-name-part-type="species" reg="flexipes">flexipes</tp:taxon-name-part></tp:taxon-name></italic>, the following seem to be especially noteworthy to complement the only available description: integument strongly shining; metazonae with several longitudinal striae above paraterga (Fig. <xref ref-type="fig" rid="F2">2C</xref>); pleurosternal <tp:taxon-name><tp:taxon-name-part taxon-name-part-type="genus" reg="Pleurosternal"/><tp:taxon-name-part taxon-name-part-type="species" reg="carinae">carinae</tp:taxon-name-part></tp:taxon-name> present on segments 2–4 in both sexes (Fig. <xref ref-type="fig" rid="F2">2C</xref>); a large, median, subquadrate process between ♂ coxae 4 and two small, independent <!--PageBreak-->tuberculations between ♂ coxae 5 (Fig. <xref ref-type="fig" rid="F2">2F</xref>); legs ca 1.6 (♂) or 1.2 (♀) times as long as midbody height, tarsal brushes present on all ♂ legs (Fig. <xref ref-type="fig" rid="F2">2I</xref>); gonopodal postfemoral part only indistinctly demarcated, lamina lateralis well-developed only in the proximal part of the solenophore (Fig. <xref ref-type="fig" rid="F3">3</xref>).</p><fig id="F1" position="float" orientation="portrait"><label>Figure 1.</label><caption><p>
          <italic><tp:taxon-name><tp:taxon-name-part taxon-name-part-type="genus" reg="Tonkinosoma">Tonkinosoma</tp:taxon-name-part> <tp:taxon-name-part taxon-name-part-type="species" reg="flexipes">flexipes</tp:taxon-name-part></tp:taxon-name></italic> Jeekel, 1953 in nature. <bold>A</bold> a ♂ <bold>B</bold> a mating pair.</p></caption><graphic xmlns:xlink="http://www.w3.org/1999/xlink" xlink:href="zookeys-742-023-g001.jpg" position="float" orientation="portrait" xlink:type="simple" id="oo_190646.jpg"/></fig><fig id="F2" position="float" orientation="portrait"><label>Figure 2.</label><caption><p>
          <italic><tp:taxon-name><tp:taxon-name-part taxon-name-part-type="genus" reg="Tonkinosoma">Tonkinosoma</tp:taxon-name-part> <tp:taxon-name-part taxon-name-part-type="species" reg="flexipes">flexipes</tp:taxon-name-part></tp:taxon-name></italic> Jeekel, 1953, ♂. <bold>A–C</bold> anterior part of body, dorsal, ventral and lateral views, respectively <bold>D, E</bold> midbody segments; dorsal and subventral views, respectively <bold>F</bold> sternite V, ventral view <bold>G, H</bold> posterior part of body, dorsal and ventrolateral views, respectively <bold>I</bold> legs 3, 9, 16, anterior views. Scale bar: 0.2 mm.</p></caption><graphic xmlns:xlink="http://www.w3.org/1999/xlink" xlink:href="zookeys-742-023-g002.jpg" position="float" orientation="portrait" xlink:type="simple" id="oo_190647.jpg"/></fig><fig id="F3" position="float" orientation="portrait"><label>Figure 3.</label><caption><p>
          <italic><tp:taxon-name><tp:taxon-name-part taxon-name-part-type="genus" reg="Tonkinosoma">Tonkinosoma</tp:taxon-name-part> <tp:taxon-name-part taxon-name-part-type="species" reg="flexipes">flexipes</tp:taxon-name-part></tp:taxon-name></italic> Jeekel, 1953, ♂. <bold>A, B</bold> right gonopod, lateral and mesal views, respectively. Abbreviations: fe = femorite; ll = lamella lateralis; lm = lamella medialis; pf = postfemur; sg = seminal groove; sl = solenomere.</p></caption><graphic xmlns:xlink="http://www.w3.org/1999/xlink" xlink:href="zookeys-742-023-g003.jpg" position="float" orientation="portrait" xlink:type="simple" id="oo_190648.jpg"/></fig></tp:treatment-sec><ref-list><ref id="B9"><mixed-citation xmlns:xlink="http://www.w3.org/1999/xlink" xlink:type="simple">
          <person-group><name name-style="western"><surname>Nguyen</surname><given-names>DA</given-names></name></person-group> (<year>2011</year>) <article-title>A review of the millipede tribe <tp:taxon-name><tp:taxon-name-part taxon-name-part-type="tribe">Tonkinosomatini</tp:taxon-name-part></tp:taxon-name> (<tp:taxon-name><tp:taxon-name-part taxon-name-part-type="class">Diplopoda</tp:taxon-name-part></tp:taxon-name>: <tp:taxon-name><tp:taxon-name-part taxon-name-part-type="order">Polydesmida</tp:taxon-name-part></tp:taxon-name>: <tp:taxon-name><tp:taxon-name-part taxon-name-part-type="family">Paradoxosomatidae</tp:taxon-name-part></tp:taxon-name>) from Vietnam.</article-title> <source>Zootaxa</source> <volume>3036</volume>: <fpage>58</fpage>–<lpage>68</lpage>.</mixed-citation></ref><ref id="B6"><mixed-citation xmlns:xlink="http://www.w3.org/1999/xlink" xlink:type="simple">
          <person-group><name name-style="western"><surname>Jeekel</surname><given-names>CAW</given-names></name></person-group> (<year>1953</year>) <article-title>Two new <tp:taxon-name><tp:taxon-name-part taxon-name-part-type="family">Strongylosomidae</tp:taxon-name-part></tp:taxon-name> from Indochina (<tp:taxon-name><tp:taxon-name-part taxon-name-part-type="class">Diplopoda</tp:taxon-name-part></tp:taxon-name>, <tp:taxon-name><tp:taxon-name-part taxon-name-part-type="order">Polydesmida</tp:taxon-name-part></tp:taxon-name>).</article-title> <source>Beaufortia</source> <volume>2</volume>(<issue>29</issue>): <fpage>1</fpage>–<lpage>8</lpage>.</mixed-citation></ref></ref-list></tp:taxon-treatment>
