# Supplementary material for: Occurrence of the millipede genus Tonkinosoma Jeekel, 1953 in China, with the description of the first presumed troglobitic species of this genus (Diplopoda, Polydesmida, Paradoxosomatidae)
Source: Zookeys. 2018 Mar 12;(742):23–34. doi: 10.3897/zookeys.742.23471 (PMC5904496; doi:10.3897/zookeys.742.23471)
Supplement: XML Treatment for Tonkinosoma tiani [file zookeys.742.23471-treatment2.xml]

<!DOCTYPE tp:taxon-treatment
  PUBLIC "-//TaxonX//DTD Taxonomic Treatment Publishing DTD v0 20100105//EN" "tax-treatment-NSO.dtd">
<tp:taxon-treatment xmlns:tp="http://www.plazi.org/taxpub"><tp:treatment-meta><kwd-group><label>Taxon classification</label><kwd><named-content xmlns:xlink="http://www.w3.org/1999/xlink" content-type="kingdom">Animalia</named-content></kwd><kwd><named-content xmlns:xlink="http://www.w3.org/1999/xlink" content-type="order">Polydesmida</named-content></kwd><kwd><named-content xmlns:xlink="http://www.w3.org/1999/xlink" content-type="family">Paradoxosomatidae</named-content></kwd></kwd-group><mixed-citation publication-type="journal"><person-group><name><surname>Liu</surname><given-names>Weixin</given-names></name><name><surname>Golovatch</surname><given-names>Sergei</given-names></name></person-group><article-title>Occurrence of the millipede genus <italic><tp:taxon-name><tp:taxon-name-part taxon-name-part-type="genus" reg="Tonkinosoma">Tonkinosoma</tp:taxon-name-part></tp:taxon-name></italic> Jeekel, 1953 in China, with the description of the first presumed troglobitic species of this genus (<tp:taxon-name><tp:taxon-name-part taxon-name-part-type="class">Diplopoda</tp:taxon-name-part></tp:taxon-name>, <tp:taxon-name><tp:taxon-name-part taxon-name-part-type="order">Polydesmida</tp:taxon-name-part></tp:taxon-name>, <tp:taxon-name><tp:taxon-name-part taxon-name-part-type="family">Paradoxosomatidae</tp:taxon-name-part></tp:taxon-name>)</article-title><source>Zookeys</source><day>12</day><month>3</month><year>2018</year><volume>2018</volume><issue>742</issue><fpage>23</fpage><lpage>34</lpage><pub-id pub-id-type="doi">10.3897/zookeys.742.23471</pub-id></mixed-citation></tp:treatment-meta><tp:nomenclature><tp:taxon-name>
              <tp:taxon-name-part taxon-name-part-type="genus" reg="Tonkinosoma">Tonkinosoma</tp:taxon-name-part>
              <tp:taxon-name-part taxon-name-part-type="species" reg="tiani">tiani</tp:taxon-name-part>
              <object-id xmlns:xlink="http://www.w3.org/1999/xlink" content-type="zoobank" xlink:type="simple">http://zoobank.org/87580449-1285-4C19-B810-8169522704D8</object-id>
            </tp:taxon-name><tp:taxon-status xmlns:xlink="http://www.w3.org/1999/xlink" xlink:type="simple">sp. n.</tp:taxon-status><xref ref-type="fig" rid="F4">Figs 4</xref><xref ref-type="fig" rid="F5">, 5</xref><xref ref-type="fig" rid="F6">, 6</xref><xref ref-type="fig" rid="F7">, 7</xref><xref ref-type="fig" rid="F8">, 8</xref><!--PageBreak--></tp:nomenclature><tp:treatment-sec sec-type="type material" id="SECID0EFFAE"><title>Type material.</title><p>Holotype ♂ (<named-content xmlns:xlink="http://www.w3.org/1999/xlink" content-type="dwc:institutional_code" xlink:type="simple">SCAU</named-content>), China, Guizhou Province, Qianxinan, Anlong County, Sayu Town, Ganhan Dong Cave, <named-content xmlns:xlink="http://www.w3.org/1999/xlink" content-type="dwc:verbatimCoordinates" xlink:type="simple"><named-content content-type="geo-json" specific-use="{&#34;type&#34;:&#34;Point&#34;,&#34;coordinates&#34;:[105.325278,25.190278]}" id="NCID0ETFAE" xlink:type="simple">25°11'25"N, 105°19'31"E</named-content></named-content>, 1250 m a.s.l., 12.V.2017, leg. Mingyi Tian, Weixin Liu, Xiaozhu Luo, Pingjing Yang &amp; Yanyi Pu.</p></tp:treatment-sec><tp:treatment-sec sec-type="Paratypes" id="SECID0EYFAE"><title>Paratypes.</title><p>9 ♂, 20 ♀ (<named-content xmlns:xlink="http://www.w3.org/1999/xlink" content-type="dwc:institutional_code" xlink:type="simple">SCAU</named-content>), same data as holotype. 8 ♂ (<named-content xmlns:xlink="http://www.w3.org/1999/xlink" content-type="dwc:institutional_code" xlink:type="simple">SCAU</named-content>), same county, Longguang Town, Fengyan Dong Cave, <named-content xmlns:xlink="http://www.w3.org/1999/xlink" content-type="dwc:verbatimCoordinates" xlink:type="simple"><named-content content-type="geo-json" specific-use="{&#34;type&#34;:&#34;Point&#34;,&#34;coordinates&#34;:[105.230556,25.168056]}" id="NCID0ELGAE" xlink:type="simple">25°10'05"N, 105°13'50"E</named-content></named-content>, 1400 m a.s.l., 12.V.2017; 13 ♂, 4 ♀ (<named-content xmlns:xlink="http://www.w3.org/1999/xlink" content-type="dwc:institutional_code" xlink:type="simple">SCAU</named-content>), 1 ♂, 1 ♀ (<named-content xmlns:xlink="http://www.w3.org/1999/xlink" content-type="dwc:institutional_code" xlink:type="simple">ZMUM</named-content>), Guizhou, Xingyi City, Wushan Town, Xiaozi Dong Cave, <named-content xmlns:xlink="http://www.w3.org/1999/xlink" content-type="dwc:verbatimCoordinates" xlink:type="simple"><named-content content-type="geo-json" specific-use="{&#34;type&#34;:&#34;Point&#34;,&#34;coordinates&#34;:[104.4632,25.0643]}" id="NCID0E4GAE" xlink:type="simple">N 25°06'43", E 104°46'32"</named-content></named-content>, 1750 m a.s.l., 14.V.2017; all leg. Mingyi Tian, Weixin Liu, Xiaozhu Luo, Pingjing Yang &amp; Yanyi Pu.</p><!--PageBreak--></tp:treatment-sec><tp:treatment-sec sec-type="Name" id="SECID0EDHAE"><title>Name.</title><p>To honour Prof. Mingyi Tian, one of the collectors from South China Agricultural University.</p></tp:treatment-sec><tp:treatment-sec sec-type="diagnosis" id="SECID0EIHAE"><title>Diagnosis.</title><p>This new species differs from its congeners in showing a largely unpigmented body. It seems to be especially similar to <italic><tp:taxon-name><tp:taxon-name-part taxon-name-part-type="genus" reg="Tonkinosoma">T.</tp:taxon-name-part> <tp:taxon-name-part taxon-name-part-type="species" reg="jeekeli">jeekeli</tp:taxon-name-part></tp:taxon-name></italic> on account of the particularly elongate and subcircular solenophore and solenomere, but differs by the strongly developed pleurosternal <tp:taxon-name><tp:taxon-name-part taxon-name-part-type="genus" reg="Pleurosternal"/><tp:taxon-name-part taxon-name-part-type="species" reg="carinae">carinae</tp:taxon-name-part></tp:taxon-name> present until segment 17 in both sexes, by an evident, subtrapeziform process between ♂ coxae 4, and the gonopod with a small and sharp tooth near the base of the solenomere.</p></tp:treatment-sec><tp:treatment-sec sec-type="description" id="SECID0ECIAE"><title>Description.</title><p>Lengths of both sexes ca 25–27 mm, widths 1.6–1.8 and 2.0–2.2 mm (♂) or 1.8–2.0 and 2.2–2.5 mm (♀) on pro- and metazonae, respectively. Holotype ca 27 mm long, and 1.8 and 2.2 mm wide on midbody pro- and metazonae, respectively.</p><p>
              <italic>Live coloration</italic> rather uniformly yellowish to pale (Fig. <xref ref-type="fig" rid="F4">4</xref>).</p><p>
              <italic>Body</italic> with 20 segments. In width, collum &lt; head = segment 3 &lt; 2 = 4 &lt; 5–7 &lt; 8–16, thereafter body increasingly tapered towards telson.</p><p>
              <italic>Head</italic>: frons densely pilose, vertex smooth, epicranial suture distinct (Fig. <xref ref-type="fig" rid="F5">5A–B</xref>). Antennae long and slender, reaching behind body segment 4 when extended posteriorly; in length, antennomere 2 &gt; 3 &gt; 5 &gt; 4 &gt; 6 &gt; 1 &gt; 7 (Fig. <xref ref-type="fig" rid="F5">5B–C</xref>).</p><p>
              <italic>Collum</italic> with 4+4 short setae at anterior margin. Following metaterga with traces of at least 1+1 setae before transverse sulcus, but pattern mostly vague and setae abraded. <!--PageBreak-->Paraterga of collum small, but evident, rounded. Paraterga 2 well-developed, directed down, with 4–5 clear lateral incisions on each side, frontolateral corner much sharper (Fig. <xref ref-type="fig" rid="F5">5A</xref>). Paraterga 3–6 each with three small, lateral incisions (Figs <xref ref-type="fig" rid="F5">5A</xref>), following paratergal incisions indistinct (Figs <xref ref-type="fig" rid="F5">5D, G</xref>, <xref ref-type="fig" rid="F6">6A</xref>). Calluses of paraterga 5–18 very thin <!--PageBreak--><!--PageBreak--><!--PageBreak-->in poreless segments, slightly thicker and sinuate in dorsal view in caudal 1/3 (ozopore position) of pore-bearing ones (Figs <xref ref-type="fig" rid="F5">5D, F</xref>, <xref ref-type="fig" rid="F6">6A–B</xref>); paraterga 19 nearly suppressed, but its ozopores clear (Fig. <xref ref-type="fig" rid="F5">5I</xref>).</p><p>
              <italic>Integument</italic> shining, texture of prozonae finely micro-alveolate. Stricture between pro- and metazonae broad and shallow, clearly ribbed (Figs <xref ref-type="fig" rid="F5">5D</xref>, <xref ref-type="fig" rid="F6">6A–B</xref>).</p><p>
              <italic>Pore</italic> formula normal (5, 7, 9, 10, 12, 13, 15–19), ozopores distinct, entirely lateral, lying inside an ovoid groove near caudal paratergal corner (Figs <xref ref-type="fig" rid="F5">5F</xref>, <xref ref-type="fig" rid="F6">6B</xref>).</p><p>
              <italic>Transverse sulcus</italic> incomplete on metaterga 4–7, more evident, complete and reaching bases of paraterga on metaterga 8–18 (Figs <xref ref-type="fig" rid="F5">5D, G</xref>, <xref ref-type="fig" rid="F6">6A</xref>). Axial line missing.</p><p>
              <italic>Epiproct</italic> tip truncated, with four spinnerets (Figs <xref ref-type="fig" rid="F5">5G–I</xref>). Paraproct with two setigerous knobs. Hypoproct roundly subtrapeziform, caudal setae distinctly separated, borne on evident knobs (Fig. <xref ref-type="fig" rid="F5">5H</xref>).</p><p>
              <italic>Pleurosternal carinae</italic> very strongly developed, present on segments 2–17 both in ♂ and ♀ (Figs <xref ref-type="fig" rid="F5">5C, F</xref>, <xref ref-type="fig" rid="F6">6B</xref>).</p><p>
              <italic>Sterna</italic> modestly setose, cross-impressions shallow (Fig. <xref ref-type="fig" rid="F5">5E</xref>). An evident, apically setose, subtrapeziform process between ♂ coxae 4 (Fig. <xref ref-type="fig" rid="F6">6C</xref>).</p><p>
              <italic>Legs</italic> long and slender, ca 2.5 (♂) or 2.0 (♀) times as long as midbody height. Tarsal brushes present only on ♂ legs 1–7, following legs normal, unmodified (Fig. <xref ref-type="fig" rid="F6">6D</xref>).</p><p>
              <italic>Gonopods</italic> (Figs <xref ref-type="fig" rid="F6">6D</xref>, <xref ref-type="fig" rid="F7">7</xref>, <xref ref-type="fig" rid="F8">8</xref>) simple. Coxite relatively short, about half as long as telopodite, poorly setose both distodorsally and distoventrally. Prefemoral portion densely setose as usual, about as long as coxite. Femorite (<bold>fe</bold>) long and slender, slightly curved mesally and faintly enlarged distally. An obvious demarcation sulcus (<bold>s</bold>) both laterally and dorsally between <bold>fe</bold> and a postfemoral portion (<bold>pf</bold>). Solenophore (<bold>sph</bold>) clearly coiled, circular, both lamina medialis (<bold>lm</bold>) and lamina lateralis (<bold>ll</bold>) well-developed and nearly entirely sheathing a similarly long and free solenomere (<bold>sl</bold>). Seminal groove (<bold>sg</bold>) running entirely on mesal side of femorite before moving onto <bold>sl</bold>, with a very small, sharp, mesal tooth (<bold>t</bold>) on <bold>pf</bold> near <bold>sl</bold> base.</p></tp:treatment-sec><tp:treatment-sec sec-type="remarks" id="SECID0EFQAE"><title>Remarks.</title><p>The karstic Ganhan Dong cave where the holotype was taken is about 300 m long. All material was collected in areas of complete darkness.</p><p>Based on the largely unpigmented integument, the long legs (2.5 (♂) or 2.0 (♀) <italic>vs.</italic> 1.6 (♂) or 1.2 (♀) times as long as midbody height in <italic><tp:taxon-name><tp:taxon-name-part taxon-name-part-type="genus" reg="Tonkinosoma">T.</tp:taxon-name-part> <tp:taxon-name-part taxon-name-part-type="species" reg="flexipes">flexipes</tp:taxon-name-part></tp:taxon-name></italic>) and the cave habitat, this species seems to be a troglobite.</p><fig id="F4" position="float" orientation="portrait"><label>Figure 4.</label><caption><p>
          <italic><tp:taxon-name><tp:taxon-name-part taxon-name-part-type="genus" reg="Tonkinosoma">Tonkinosoma</tp:taxon-name-part> <tp:taxon-name-part taxon-name-part-type="species" reg="tiani">tiani</tp:taxon-name-part></tp:taxon-name></italic> sp. n. in nature <bold>A, B</bold> two different ♂ paratypes.</p></caption><graphic xmlns:xlink="http://www.w3.org/1999/xlink" xlink:href="zookeys-742-023-g004.jpg" position="float" orientation="portrait" xlink:type="simple" id="oo_190649.jpg"/></fig><fig id="F5" position="float" orientation="portrait"><label>Figure 5.</label><caption><p>
          <italic><tp:taxon-name><tp:taxon-name-part taxon-name-part-type="genus" reg="Tonkinosoma">Tonkinosoma</tp:taxon-name-part> <tp:taxon-name-part taxon-name-part-type="species" reg="tiani">tiani</tp:taxon-name-part></tp:taxon-name></italic> sp. n., ♂ paratype from Ganhan Cave. <bold>A–C</bold> anterior part of body, dorsal, ventral and lateral views, respectively <bold>D–F</bold> midbody segments; dorsal, ventral and lateral views, respectively <bold>G–I</bold> posterior part of body, dorsal, ventral and lateral views, respectively. Scale bar: 0.2 mm.</p></caption><graphic xmlns:xlink="http://www.w3.org/1999/xlink" xlink:href="zookeys-742-023-g005.jpg" position="float" orientation="portrait" xlink:type="simple" id="oo_190650.jpg"/></fig><fig id="F6" position="float" orientation="portrait"><label>Figure 6.</label><caption><p>
          <italic><tp:taxon-name><tp:taxon-name-part taxon-name-part-type="genus" reg="Tonkinosoma">Tonkinosoma</tp:taxon-name-part> <tp:taxon-name-part taxon-name-part-type="species" reg="tiani">tiani</tp:taxon-name-part></tp:taxon-name></italic> sp. n., ♂ paratype from Ganhan Cave. <bold>A, B</bold> segments 6–8, dorsal and lateral views, respectively <bold>C</bold> sternite V, ventral view <bold>D</bold> gonopods <italic>in situ</italic>, ventral view <bold>E</bold> legs 4 and 9, anterior view. Abbreviations: b = tarsal brush; o = ozopore; pl = pleurosternal carina.</p></caption><graphic xmlns:xlink="http://www.w3.org/1999/xlink" xlink:href="zookeys-742-023-g006.jpg" position="float" orientation="portrait" xlink:type="simple" id="oo_190651.jpg"/></fig><fig id="F7" position="float" orientation="portrait"><label>Figure 7.</label><caption><p>
          <italic><tp:taxon-name><tp:taxon-name-part taxon-name-part-type="genus" reg="Tonkinosoma">Tonkinosoma</tp:taxon-name-part> <tp:taxon-name-part taxon-name-part-type="species" reg="tiani">tiani</tp:taxon-name-part></tp:taxon-name></italic> sp. n., ♂ paratype from Ganhan Cave. <bold>A–C</bold> left gonopod, mesal, anterior and lateral views, respectively. Abbreviations: fe = femorite; ll = lamella lateralis; lm = lamella medialis; pf = postfemur; s = sulcus; sg = seminal groove; sl = solenomere; sph = solenophore; t = tooth.</p></caption><graphic xmlns:xlink="http://www.w3.org/1999/xlink" xlink:href="zookeys-742-023-g007.jpg" position="float" orientation="portrait" xlink:type="simple" id="oo_190652.jpg"/></fig><fig id="F8" position="float" orientation="portrait"><label>Figure 8.</label><caption><p>
          <italic><tp:taxon-name><tp:taxon-name-part taxon-name-part-type="genus" reg="Tonkinosoma">Tonkinosoma</tp:taxon-name-part> <tp:taxon-name-part taxon-name-part-type="species" reg="tiani">tiani</tp:taxon-name-part></tp:taxon-name></italic> sp. n., ♂ paratype from Ganhan Cave. <bold>A, B</bold> left gonopod, submesal and lateral views, respectively. Abbreviations: s = sulcus; sl = solenomere; sph = solenophore; t = tooth.</p></caption><graphic xmlns:xlink="http://www.w3.org/1999/xlink" xlink:href="zookeys-742-023-g008.jpg" position="float" orientation="portrait" xlink:type="simple" id="oo_190653.jpg"/></fig></tp:treatment-sec></tp:taxon-treatment>
